# Supplementary material for: Measuring the Emergence of Specific Abilities in Young Children with Autism Spectrum Disorders: The Example of Early Hyperlexic Traits
Source: Brain Sci. 2021 May 25;11(6):692. doi: 10.3390/brainsci11060692 (PMC8225194; doi:10.3390/brainsci11060692)
Supplement: Supplementary file 1 [file brainsci-11-00692-s001.zip]

Archive with 1 entries (1 files):
- brainsci-1206465-SI.pdf
